# Supplementary material for: Exosomal Vimentin from Adipocyte Progenitors Protects Fibroblasts against Osmotic Stress and Inhibits Apoptosis to Enhance Wound Healing
Source: Int J Mol Sci. 2021 Apr 28;22(9):4678. doi: 10.3390/ijms22094678 (PMC8125065; doi:10.3390/ijms22094678)
Supplement: Supplementary file 1 [file ijms-22-04678-s001.zip]

Archive with 1 entries (1 files):
- ijms-1188351-supplementary.pdf
